# Supplementary material for: How have sheep breeds differentiated from each other in Morocco? Genetic structure and geographical distribution patterns
Source: Genet Sel Evol. 2021 Nov 4;53:83. doi: 10.1186/s12711-021-00679-2 (PMC8567669; doi:10.1186/s12711-021-00679-2)
Supplement: Supplementary file 1 — Additional file 1: Table S1. Details on the sampling of individuals (locality, access number of sequences, coordinates, flock number, haplogroups). Table S2. General statistics on the diversity indices of the whole dataset. [file 12711_2021_679_MOESM1_ESM.xlsx]

## Sheet: Feuil1
Breeds	Number of individuals	Number	NCBI Access number	Locality	Flock number	Longitude	Latitude	Region	Haplogroupe
D'man	27	1401	MN229179	Jorf	1	31.4887	-4.40146	Tafilalet	B
D'man		1513	MN229180	Jorf	2	31.4887	-4.40146	Tafilalet	B
D'man		1514	MN229181	Jorf	2	31.4887	-4.40146	Tafilalet	B
D'man		1515	MN229182	Jorf	2	31.4887	-4.40146	Tafilalet	B
D'man		1524	MN229183	Erfoud	3	31.4371	-4.23519	Tafilalet	B
D'man		1533	MN229184	Erfoud	4	31.4371	-4.23519	Tafilalet	B
D'man		1554	MN229185	Aoufous	5	31.6887	-4.17852	Tafilalet	B
D'man		1564	MN229186	Errachidia	6	31.9298	-4.43022	Tafilalet	B
D'man		1579	MN229187	Errachidia	7	31.9298	-4.43022	Tafilalet	B
D'man		1599	MN229188	Tinghir	8	31.5232	-5.53248	Draa/Dades	B
D'man		1609	MN229189	Tinghir	9	31.5232	-5.53248	Draa/Dades	B
D'man		1611	MN229190	Tinghir	9	31.5232	-5.53248	Draa/Dades	B
D'man		1645	MN229191	Ouaklim	10	31.4455	-5.54833	Draa/Dades	B
D'man		1653	MN229192	Tinzouline	11	30.5032	-6.10396	Draa/Dades	B
D'man		1658	MN229193	Tinzouline	11	30.5032	-6.10396	Draa/Dades	B
D'man		1660	MN229194	Tinzouline	12	30.5032	-6.10396	Draa/Dades	B
D'man		1662	MN229195	Tinzouline	12	30.5032	-6.10396	Draa/Dades	B
D'man		1666	MN229196	Ouarzazate	13	30.934	-6.9374	Draa/Dades	B
D'man		1668	MN229197	Ouarzazate	13	30.934	-6.9374	Draa/Dades	B
D'man		1672	MN229198	Errachidia	14	31.9298	-4.43022	Tafilalet	B
D'man		1676	MN229199	Errachidia	14	31.9298	-4.43022	Tafilalet	B
D'man		1679	MN229200	Errachidia	14	31.9298	-4.43022	Tafilalet	B
D'man		1681	MN229201	Errachidia	15	31.9298	-4.43022	Tafilalet	B
D'man		1682	MN229202	Errachidia	15	31.9298	-4.43022	Tafilalet	B
D'man		1683	MN229203	Errachidia	15	31.9298	-4.43022	Tafilalet	B
D'man		1685	MN229204	Errachidia	16	31.9298	-4.43022	Tafilalet	B
D'man		1686	MN229205	Errachidia	16	31.9298	-4.43022	Tafilalet	B
Sardi	33	3001	MN229208	Elborouj	1	32.5069	-7.19677	El Borouj/Kelaa Seraghna	B
Sardi		3002	MN229209	Elborouj	1	32.5069	-7.19677	El Borouj/Kelaa Seraghna	B
Sardi		3004	MN229210	Elborouj	1	32.5069	-7.19677	El Borouj/Kelaa Seraghna	B
Sardi		3005	MN229211	Elborouj	2	32.5069	-7.19677	El Borouj/Kelaa Seraghna	A
Sardi		3006	MN229212	Elborouj	2	32.5069	-7.19677	El Borouj/Kelaa Seraghna	B
Sardi		3007	MN229213	BeniMoussa	3	32.2924	-6.70165	El Borouj/Kelaa Seraghna	B
Sardi		3008	MN229214	BeniMoussa	3	32.2924	-6.70165	El Borouj/Kelaa Seraghna	B
Sardi		3009	MN229215	Tassaout	4	32.1485	-7.27655	El Borouj/Kelaa Seraghna	B
Sardi		3010	MN229216	Tassaout	4	32.1485	-7.27655	El Borouj/Kelaa Seraghna	B
Sardi		3011	MN229217	ElKalaa-Sraghna	5	32.027	-7.35381	El Borouj/Kelaa Seraghna	B
Sardi		3013	MN229218	Ras-Alain	6	32.9799	-7.39488	Beni meskine	B
Sardi		3017	MN229219	Ouled Dlim	7	31.9047	-8.28261	El Borouj/Kelaa Seraghna	A
Sardi		3021	MN229220	Jemaa-Shaim	8	32.3566	-8.8329	-	B
Sardi		3022	MN229221	Jemaa-Shaim	8	32.3566	-8.8329	-	B
Sardi		3031	MN229222	ELborouj	9	32.5069	-7.19677	El Borouj/Kelaa Seraghna	B
Sardi		3032	MN229223	ELborouj	9	32.5069	-7.19677	El Borouj/Kelaa Seraghna	B
Sardi		3033	MN229224	ELborouj	9	32.5069	-7.19677	El Borouj/Kelaa Seraghna	B
Sardi		3034	MN229225	ELborouj	10	32.5069	-7.19677	El Borouj/Kelaa Seraghna	B
Sardi		3035	MN229226	ELborouj	10	32.5069	-7.19677	El Borouj/Kelaa Seraghna	B
Sardi		3036	MN229227	ELborouj	10	32.5069	-7.19677	El Borouj/Kelaa Seraghna	B
Sardi		3037	MN229228	Beni Meskine	11	32.6407	-7.38891	Beni meskine	B
Sardi		3038	MN229229	Beni Meskine	11	32.6407	-7.38891	Beni meskine	B
Sardi		3039	MN229230	Beni Meskine	11	32.6407	-7.38891	Beni meskine	B
Sardi		3041	MN229231	Beni Meskine	12	32.6407	-7.38891	Beni meskine	B
Sardi		3043	MN229232	Beni Meskine	12	32.6407	-7.38891	Beni meskine	B
Sardi		3044	MN229233	Beni Meskine	12	32.6407	-7.38891	Beni meskine	B
Sardi		3045	MN229234	Guisser	13	32.7675	-7.50624	Beni meskine	B
Sardi		3047	MN229235	Guisser	13	32.7675	-7.50624	Beni meskine	B
Sardi		3048	MN229236	Guisser	13	32.7675	-7.50624	Beni meskine	B
Sardi		3049	MN229237	Guisser	14	32.7675	-7.50624	Beni meskine	B
Sardi		3050	MN229238	Guisser	14	32.7675	-7.50624	Beni meskine	B
Sardi		3051	MN229239	Guisser	15	32.7675	-7.50624	Beni meskine	B
Sardi		3053	MN229240	Guisser	15	32.7675	-7.50624	Beni meskine	B
Timahdite	37	2002	MN229241	El-Hajeb	1	33.6855	-5.36908	Timahdite	B
Timahdite		2003	MN229242	Ben-Smime	2	33.5034	-5.18646	Timahdite	B
Timahdite		2004	MN229243	Ben-Smime	2	33.5034	-5.18646	Timahdite	B
Timahdite		2005	MN229244	Azrou	3	33.4345	-5.23039	Timahdite	B
Timahdite		2007	MN229245	Ain-Leuh	4	33.2871	-5.33923	Timahdite	B
Timahdite		2008	MN229246	Ain-Leuh	4	33.2871	-5.33923	Timahdite	B
Timahdite		2009	MN229247	Ain-Leuh	4	33.2871	-5.33923	Timahdite	B
Timahdite		2010	MN229248	Ain-Leuh	5	33.2871	-5.33923	Timahdite	B
Timahdite		2011	MN229249	Ain-Leuh	5	33.2871	-5.33923	Timahdite	B
Timahdite		2012	MN229250	Ain-Leuh	5	33.2871	-5.33923	Timahdite	B
Timahdite		2013	MN229251	Timhadite	6	33.2376	-5.0624	Timahdite	B
Timahdite		2016	MN229252	Timhadite	6	33.2376	-5.0624	Timahdite	B
Timahdite		2019	MN229253	Boumia	7	32.731	-5.09869	Timahdite	B
Timahdite		2022	MN229254	Aghbalou	8	32.6785	-5.29829	Timahdite	B
Timahdite		2026	MN229255	Mrirt	9	33.1625	-5.56676	Timahdite	B
Timahdite		2027	MN229256	Agelmous	10	33.1584	-5.84236	Timahdite	B
Timahdite		2028	MN229257	Agelmous	10	33.1584	-5.84236	Timahdite	B
Timahdite		2029	MN229258	Ezzhiliga	11	33.2915	-6.54347	Timahdite	B
Timahdite		2030	MN229259	Ezzhiliga	11	33.2915	-6.54347	Timahdite	C
Timahdite		2031	MN229260	Ghoualem	12	33.5607	-6.69015	Ghoualem	B
Timahdite		3032	MN229261	Ghoualem	12	33.5607	-6.69015	Ghoualem	B
Timahdite		2033	MN229262	Ghoualem	12	33.5607	-6.69015	Ghoualem	B
Timahdite		2034	MN229263	Ghoualem	13	33.56	-6.69015	Ghoualem	B
Timahdite		2035	MN229264	Ghoualem	13	33.56	-6.69015	Ghoualem	B
Timahdite		2036	MN229265	Ghoualem	13	33.5607	-6.69015	Ghoualem	B
Timahdite		2037	MN229266	Ghoualem	14	33.5607	-6.69015	Ghoualem	C
Timahdite		2038	MN229267	Ghoualem	14	33.5607	-6.69015	Ghoualem	B
Timahdite		2040	MN229268	Ghoualem	14	33.5607	-6.69015	Ghoualem	B
Timahdite		2042	MN229269	Ghoualem	15	33.5607	-6.69015	Ghoualem	B
Timahdite		2043	MN229270	Ghoualem	15	33.5607	-6.69015	Ghoualem	B
Timahdite		2044	MN229271	Ghoualem	15	33.5607	-6.69015	Ghoualem	B
Timahdite		2045	MN229272	Ghoualem	16	33.5607	-6.69015	Ghoualem	B
Timahdite		2046	MN229273	Ghoualem	16	33.5607	-6.69015	Ghoualem	B
Timahdite		2048	MN229274	Ghoualem	16	33.5607	-6.69015	Ghoualem	C
Timahdite		2050	MN229275	Ghoualem	17	33.5607	-6.69015	Ghoualem	B
Timahdite		2051	MN229276	Ghoualem	17	33.5607	-6.69015	Ghoualem	B
Timahdite		2052	MN229277	Ghoualem	17	33.5607	-6.69015	Ghoualem	B
Boujaad	31	4002	MN229085	Boujaad	1	32.781	-6.39655	-	B
Boujaad		4003	MN229086	Boujaad	1	32.781	-6.39655	-	B
Boujaad		4004	MN229087	Boujaad	2	32.781	-6.39655	-	B
Boujaad		4006	MN229088	Boujaad	2	32.781	-6.39655	-	B
Boujaad		4008	MN229089	Boujaad	3	32.781	-6.39655	-	B
Boujaad		4011	MN229090	Boujaad	3	32.781	-6.39655	-	B
Boujaad		4012	MN229091	Boujaad	3	32.781	-6.39655	-	B
Boujaad		4014	MN229092	Boujaad	4	32.781	-6.39655	-	B
Boujaad		4015	MN229093	Boujaad	4	32.781	-6.39655	-	B
Boujaad		4016	MN229094	Boujaad	4	32.781	-6.39655	-	B
Boujaad		4017	MN229095	Boujaad	5	32.781	-6.39655	-	B
Boujaad		4020	MN229096	Boujaad	5	32.781	-6.39655	-	B
Boujaad		4022	MN229097	Boujaad	6	32.781	-6.39655	-	B
Boujaad		4023	MN229098	Boujaad	6	32.781	-6.39655	-	B
Boujaad		4025	MN229099	Oued-Zem	7	32.8612	-6.56855	-	B
Boujaad		4026	MN229100	Oued-Zem	7	32.8612	-6.56855	-	B
Boujaad		4028	MN229101	Oued-Zem	8	32.8612	-6.56855	-	C
Boujaad		4029	MN229102	Oued-Zem	8	32.8612	-6.56855	-	B
Boujaad		4030	MN229103	Oued-Zem	8	32.8612	-6.56855	-	B
Boujaad		4031	MN229104	Boujaad	9	32.781	-6.39655	-	B
Boujaad		4032	MN229105	Boujaad	9	32.781	-6.39655	-	B
Boujaad		4034	MN229106	Boujaad	9	32.781	-6.39655	-	B
Boujaad		4035	MN229107	Boujaad	10	32.781	-6.39655	-	B
Boujaad		4036	MN229108	Boujaad	10	32.781	-6.39655	-	B
Boujaad		4037	MN229109	Boujaad	11	32.781	-6.39655	-	B
Boujaad		4038	MN229110	Boujaad	11	32.781	-6.39655	-	B
Boujaad		4040	MN229111	Boujaad	11	32.781	-6.39655	-	B
Boujaad		4041	MN229112	Boujaad	12	32.781	-6.39655	-	B
Boujaad		4042	MN229113	Boujaad	12	32.781	-6.39655	-	B
Boujaad		4043	MN229114	Boujaad	13	32.781	-6.39655	-	B
Boujaad		4044	MN229115	Boujaad	13	32.781	-6.39655	-	C
BeniGuil	31	1130	MN229148	Ain-Beni-Mathar	1	34.0113	-2.02867	-	B
BeniGuil		1148	MN229149	Ain-Beni-Mathar	2	34.0113	-2.02867	-	B
BeniGuil		1178	MN229150	Tendrara	3	33.0544	-2.00093	-	B
BeniGuil		1182	MN229151	Tendrara	3	33.0544	-2.00093	-	B
BeniGuil		1190	MN229152	Tendrara	4	33.0544	-2.00093	-	B
BeniGuil		1194	MN229153	Tendrara	4	33.0544	-2.00093	-	B
BeniGuil		1200	MN229154	Tendrara	5	33.0544	-2.00093	-	B
BeniGuil		1234	MN229155	Outat-El-Haj	6	33.3435	-3.72793	-	B
BeniGuil		1236	MN229156	Outat-El-Haj	6	33.3435	-3.72793	-	B
BeniGuil		1242	MN229157	Outat-El-Haj	6	33.3435	-3.72793	-	B
BeniGuil		1251	MN229158	Missour	7	33.0468	-3.99528	-	B
BeniGuil		1255	MN229159	Missour	7	33.0468	-3.99528	-	B
BeniGuil		1258	MN229160	Missour	7	33.0468	-3.99528	-	B
BeniGuil		1263	MN229161	Missour	8	33.0468	-3.99528	-	B
BeniGuil		1264	MN229162	Missour	8	33.0468	-3.99528	-	B
BeniGuil		1265	MN229163	Missour	8	33.0468	-3.99528	-	B
BeniGuil		1267	MN229164	Missour	9	33.0468	-3.99528	-	B
BeniGuil		1268	MN229165	Missour	9	33.0468	-3.99528	-	B
BeniGuil		1270	MN229166	Missour	9	33.0468	-3.99528	-	B
BeniGuil		1271	MN229167	Guercif	10	34.2305	-3.34972	-	B
BeniGuil		1272	MN229168	Guercif	10	34.2305	-3.34972	-	B
BeniGuil		1273	MN229169	Guercif	10	34.2305	-3.34972	-	B
BeniGuil		1274	MN229170	Guercif	11	34.2305	-3.34972	-	B
BeniGuil		1276	MN229171	Guercif	11	34.2305	-3.34972	-	B
BeniGuil		1277	MN229172	Guercif	11	34.2305	-3.34972	-	B
BeniGuil		1279	MN229173	Guercif	12	34.2305	-3.34972	-	A
BeniGuil		1281	MN229174	Guercif	12	34.2305	-3.34972	-	B
BeniGuil		1282	MN229175	Guercif	12	34.2305	-3.34972	-	B
BeniGuil		1285	MN229176	Guercif	13	34.2305	-3.34972	-	B
BeniGuil		1288	MN229177	Guercif	13	34.2305	-3.34972	-	B
BeniGuil		1290	MN229178	Guercif	13	34.2305	-3.34972	-	B
Blanche de Montagne	32	5005	MN229116	Iminoulaoun	1	30.9202	-6.91092	-	B
Blanche de Montagne		5009	MN229117	Iminoulaoun	2	30.9202	-6.91092	-	C
Blanche de Montagne		5013	MN229118	Iminoulaoun	3	30.9202	-6.91092	-	B
Blanche de Montagne		5016	MN229119	Iminoulaoun	4	30.9202	-6.91092	-	B
Blanche de Montagne		5017	MN229120	Iminoulaoun	4	30.9202	-6.91092	-	B
Blanche de Montagne		5018	MN229121	Iminoulaoun	4	30.9202	-6.91092	-	B
Blanche de Montagne		5020	MN229122	Iminoulaoun	5	30.9202	-6.91092	-	B
Blanche de Montagne		5027	MN229123	Iminoulaoun	5	30.9202	-6.91092	-	B
Blanche de Montagne		5028	MN229124	Iminoulaoun	5	30.9202	-6.91092	-	B
Blanche de Montagne		5031	MN229125	Ghassate	6	31.1559	-6.87296	-	B
Blanche de Montagne		5036	MN229126	Ghassate	6	31.1559	-6.87296	-	B
Blanche de Montagne		5038	MN229127	Ghassate	6	31.1559	-6.87296	-	B
Blanche de Montagne		5039	MN229128	Ghassate	7	31.1559	-6.87296	-	B
Blanche de Montagne		5040	MN229129	Ghassate	7	31.1559	-6.87296	-	B
Blanche de Montagne		5041	MN229130	Ghassate	7	31.1559	-6.87296	-	B
Blanche de Montagne		5046	MN229131	Ghassate	8	31.1559	-6.87296	-	B
Blanche de Montagne		5049	MN229132	Ghassate	8	31.1559	-6.87296	-	B
Blanche de Montagne		5053	MN229133	Ghassate	9	31.1559	-6.87296	-	B
Blanche de Montagne		5055	MN229134	Ghassate	9	31.1559	-6.87296	-	B
Blanche de Montagne		5057	MN229135	Ghassate	9	31.1559	-6.87296	-	B
Blanche de Montagne		5060	MN229136	Ghassate	10	31.1559	-6.87296	-	B
Blanche de Montagne		5061	MN229137	Ghassate	10	31.1559	-6.87296	-	B
Blanche de Montagne		5063	MN229138	Ghassate	10	31.1559	-6.87296	-	B
Blanche de Montagne		5064	MN229139	Ghassate	11	31.1559	-6.87296	-	B
Blanche de Montagne		5068	MN229140	Ghassate	11	31.1559	-6.87296	-	B
Blanche de Montagne		5069	MN229141	Ghassate	11	31.1559	-6.87296	-	B
Blanche de Montagne		5075	MN229142	Ghassate	12	31.1559	-6.87296	-	B
Blanche de Montagne		5076	MN229143	Ghassate	12	31.1559	-6.87296	-	B
Blanche de Montagne		5077	MN229144	Ghassate	12	31.1559	-6.87296	-	B
Blanche de Montagne		5079	MN229145	Ghassate	13	31.1559	-6.87296	-	B
Blanche de Montagne		5082	MN229146	Ghassate	13	31.1559	-6.87296	-	B
Blanche de Montagne		5084	MN229147	Ghassate	13	31.1559	-6.87296	-	B

## Sheet: Feuil2
	N	S	P	Sg	H	Hd	v(Hd)	Stdev (Hd)	π	v(π)	Stdev (π)
Overall dataset	191	101	65	36	116	0.9736	5.09e-05	5.09e-05	0.01847	0.01847	0.01847
